# Supplementary material for: Silicon-Induced Morphological, Biochemical and Molecular Regulation in Phoenix dactylifera L. under Low-Temperature Stress
Source: Int J Mol Sci. 2023 Mar 23;24(7):6036. doi: 10.3390/ijms24076036 (PMC10094002; doi:10.3390/ijms24076036)
Supplement: Supplementary file 1 [file ijms-24-06036-s001.zip]

Archive with 1 entries (1 files):
- ijms-2257019-supplementary.pdf
